# Supplementary material for: Risk Factors Associated with Postoperative Outcomes in Diverticular Disease Undergoing Elective Colectomy—A Retrospective Cohort Study from the ACS-NSQIP Database
Source: J Clin Med. 2023 Nov 27;12(23):7338. doi: 10.3390/jcm12237338 (PMC10707174; doi:10.3390/jcm12237338)
Supplement: Supplementary file 1 [file jcm-12-07338-s001.zip]

Archive with 1 entries (1 files):
- jcm-2676964-supplementary.pdf
